# Supplementary material for: Improved Stability and Manufacturability of Nucleocapsid Antigens for SARS-CoV2 Diagnostics through Protein Engineering
Source: Biomolecules. 2023 Oct 14;13(10):1524. doi: 10.3390/biom13101524 (PMC10604654; doi:10.3390/biom13101524)
Supplement: Supplementary file 1 [file biomolecules-13-01524-s001.zip]

Archive with 1 entries (1 files):
- biomolecules-2601473-supplementary.pdf
